# Supplementary material for: Electrospray Ionization Efficiency Is Dependent on Different Molecular Descriptors with Respect to Solvent pH and Instrumental Configuration
Source: PLoS One. 2016 Dec 1;11(12):e0167502. doi: 10.1371/journal.pone.0167502 (PMC5132301; doi:10.1371/journal.pone.0167502)
Supplement: S1 Table — Data for the whole set of 58 analytes and the set of anilines analyzed on the two different instruments are presented. (XLSX) [file pone.0167502.s005.xlsx]

## Sheet: Excel_Pearson
	response all analytes, API 2000								Ranks response all analytes, API 2000								response all analytes API 2000, log values descriptors								Esquire, anilines								API 2000, anilines								API 2000, anilines 80% ACN
		Pearson's product-moment correlation coefficient r			empirical t value*					Pearson's product-moment correlation coefficient r			empirical t value*					Pearson's product-moment correlation coefficient r			empirical t value*					Pearson's product-moment correlation coefficient r			empirical t value*					Pearson's product-moment correlation coefficient r			empirical t value*					Pearson's product-moment correlation coefficient r			empirical t value*
		pH7	pH3	ratio	pH7	pH3	ratio			pH7	pH3	ratio	pH7	pH3	ratio			pH7	pH3	ratio	pH7	pH3	ratio			pH7	pH3	ratio	pH7	pH3	ratio			pH7	pH3	ratio	pH7	pH3	ratio			pH7	pH3	ratio	pH7	pH3	ratio
pH3 signal intensity		0.623048			5.57584					0.599735			5.24638					0.623048			5.744					0.602699			4.06737					0.678094			4.9684					0.307796			1.74211
pH3/pH7 ratio		-0.416669	-0.00607132		-3.20847	-0.0425				-0.543529	0.0812781		-4.53269	0.570835				-0.416669	-0.00607132		-3.30522	-0.0437817				-0.618555	-0.384171		-4.23933	-2.24078				-0.826102	-0.444194		-7.89447	-2.66991				-0.485929	0.18066		-2.99407	0.989162
pH of 4 mM aqu. soln.		0.729004	0.595996	-0.262143	7.82614	5.19557	-1.9015			0.755649	0.651611	-0.352801	7.97628	5.75525	-2.28798			0.729004	0.595996	-0.262143	7.67985	5.35225	-1.95884			0.445327	0.0326819	-0.182648	2.67841	0.176091	-1.00042			0.278731	0.250623	-0.213304	1.56296	1.39414	-1.17574			0.513429	0.454997	-0.154034	3.222	2.75155	-0.839517
pKa Scifinder		0.669041	0.557095	-0.315014	6.61498	4.69585	-2.32339			0.745828	0.669162	-0.339291	6.52713	5.89559	-1.88434			0.669041	0.557095	-0.315014	6.49133	4.83746	-2.39345			0.570086	0.253155	-0.316596	3.73669	1.40918	-1.79738			0.583481	0.57156	-0.562166	3.86903	3.75103	-3.66054			0.728743	0.512805	-0.310302	5.73083	3.21669	-1.7578
pKa ChemAxon		0.631991	0.52474	-0.399368	5.99266	4.31498	-3.0493			0.75279	0.61619	-0.376029	6.50525	5.08602	-2.25452			0.631991	0.52474	-0.399368	5.88064	4.44511	-3.14126			0.583076	0.264503	-0.342191	3.86496	1.477	-1.96115			0.577086	0.572524	-0.565216	3.80527	3.76043	-3.68969			0.705657	0.497381	-0.37578	5.36315	3.08747	-2.18368
pKb corr. base		-0.64807	-0.54712	0.337385	-6.25321	-4.57538	2.50879			-0.764483	-0.644287	0.357681	-6.5586	-5.46146	2.0966			-0.64807	-0.54712	0.337385	-6.13632	-4.71337	2.58445			-0.593726	-0.250362	0.347692	-3.97346	-1.39259	1.99697			-0.586588	-0.569089	0.581947	-3.90039	-3.72702	3.85363			-0.738713	-0.50656	0.332144	-5.90203	-3.16388	1.8963
proton affinity kJ/mol		0.523621	0.58886	-0.190184	3.53068	4.18535	-1.11283			0.455108	0.62539	-0.219992	3.23675	4.31825	-0.973219			0.521133	0.590905	-0.19299	4.4031	5.28184	-1.41834			0.361912	0.278426	-0.346682	2.09068	1.5611	-1.99037			0.438745	0.442076	-0.467052	2.62929	2.65408	-2.84445			0.412276	0.298921	-0.32588	2.43691	1.68687	-1.85625
gas phase basicity kJ/mol		0.565462	0.616848	-0.193558	4.05604	4.63652	-1.16718			0.529866	0.641808	-0.221757	3.80787	4.73023	-1.22816			0.563449	0.618419	-0.195958	4.91809	5.67473	-1.44101			0.266523	0.296467	-0.341494	1.48913	1.67168	-1.95663			0.342913	0.332532	-0.414778	1.96584	1.8988	-2.45476			0.297427	0.21328	-0.385157	1.67762	1.1756	-2.24753
protonation ΔrG° kJ/mol		-0.0698337	0.2352	0.721434	-0.31307	1.08221	4.6591			0.0290227	0.223327	0.281296	0.0288705	0.759599	2.7921			-0.0589959	0.23495	0.709169	-0.426168	1.74304	7.25335			-0.0326797	-0.0473821	0.438049	-0.17608	-0.255447	2.62413			0.264666	0.441398	-0.156355	1.47797	2.64902	-0.852484			-0.0757549	0.342851	0.657976	-0.409128	1.96543	4.70534
electronegativity NH2		-0.180487	-0.0808195	0.0875294	-1.34845	-0.567593	0.615066			-0.282135	-0.0921029	0.0950261	-1.25685	-0.47472	1.04883			-0.178009	-0.082997	0.0890066	-1.30447	-0.600572	0.644393			-0.196889	-0.250746	0.278272	-1.08145	-1.39487	1.56016			0.0222831	-0.107326	0.0876596	0.120028	-0.581325	0.473885			-0.0770552	-0.136189	0.270933	-0.416193	-0.740296	1.51571
electronegativity 2nd subst		-0.388614	-0.487901	0.0804799	-3.09932	-3.9126	0.565193			-0.482322	-0.537055	-0.00449758	-3.03251	-3.50193	0.524667			-0.359374	-0.459596	0.0658684	-2.77701	-3.73166	0.476017			-0.393705	-0.240091	0.242058	-2.30644	-1.33188	1.34347			-0.51454	-0.546299	0.418481	-3.23147	-3.51235	2.48131			-0.404077	-0.513946	0.0706177	-2.37888	-3.2264	0.38124
electronegativity max		-0.462408	-0.550884	0.129229	-3.83232	-4.6205	0.912253			-0.498327	-0.535588	0.00974218	-3.02461	-3.48457	0.698333			-0.460874	-0.548988	0.127251	-3.74483	-4.73638	0.925143			-0.53426	-0.222083	0.299904	-3.40353	-1.22658	1.69296			-0.537547	-0.526546	0.467382	-3.43295	-3.33535	2.84702			-0.512359	-0.581117	0.130555	-3.21289	-3.84533	0.70913
Hückel analysis pi Energy		-0.216797	-0.267662	-0.0856983	-1.63194	-1.94459	-0.602103			-0.218845	-0.280608	-0.141052	-0.809174	-1.27413	-0.607758			-0.16054	-0.235306	-0.135859	-1.17288	-1.74584	-0.988865			-0.291467	-0.0655515	0.101084	-1.64084	-0.353766	0.547155			-0.401064	-0.515615	0.302837	-2.35772	-3.24067	1.71118			-0.35497	-0.422548	-0.00137767	-2.04473	-2.51064	-0.007419
Polarizability		0.0706445	0.047531	-0.178067	0.52043	0.333094	-1.26671			-0.0127366	-0.0593895	-0.031013	0.348138	0.319004	-1.18995			0.0775764	0.0435809	-0.209759	0.561103	0.314565	-1.54701			0.078348	0.32627	-0.269951	0.423218	1.85874	-1.50978			-0.0981813	-0.117002	0.135004	-0.531289	-0.634435	0.733738			-0.167103	-0.283997	-0.129129	-0.912709	-1.59504	-0.701251
polar surface area		-0.103702	-0.195234	-0.165957	-0.766184	-1.39345	-1.17803			-0.0600757	-0.171128	-0.0928465	0.0622707	-0.931848	-1.53146			0.0157977	-0.151007	-0.290052	0.113933	-1.10156	-2.18555			-0.147193	-0.208152	-0.221189	-0.80139	-1.14603	-1.22139			-0.392124	-0.55099	0.122204	-2.2955	-3.55558	0.663057			-0.198678	-0.348562	-0.121383	-1.09168	-2.00266	-0.658537
relative polar surface area		-0.0739807	-0.183136	-0.184984	-0.545139	-1.304	-1.31763			-0.0685573	-0.218154	-0.0650357	-0.221946	-1.48761	-1.45138			0.000239625	-0.180698	-0.245889	0.00172796	-1.32484	-1.8293			-0.107831	-0.333423	-0.27263	-0.584095	-1.90452	-1.52596			-0.376758	-0.542474	0.0580563	-2.19031	-3.47745	0.313171			-0.110034	-0.288884	-0.191078	-0.596171	-1.62497	-1.0483
nonpolar surface area		0.131407	0.220815	-0.00398065	0.974091	1.58483	-0.0278648			0.0119447	0.0474743	-0.0726144	0.243529	0.943719	0.0267244			0.114427	0.171492	0.020508	0.830603	1.25524	0.147917			0.233792	0.696897	0.00622103	1.2949	5.23293	0.0335019			0.310688	0.372685	0.0256718	1.76022	2.16278	0.138293			0.0371134	0.0266498	-0.00412766	0.2	0.143564	-0.0222283
relative nonpolar surface area		0.0739807	0.183136	0.184984	0.545139	1.304	1.31763			0.0687638	0.217075	0.0635495	0.225441	1.48194	1.45857			0.10099	0.167792	0.154781	0.731991	1.22736	1.12976			0.107831	0.333423	0.27263	0.584095	1.90452	1.52596			0.376758	0.542474	-0.0580563	2.19031	3.47745	-0.313171			0.110034	0.288884	0.191078	0.596171	1.62497	1.0483
logP ChemAxon		-0.266907	-0.137966	0.0374118	-2.03519	-0.975084	0.262066			-0.30915	-0.23325	0.0298209	-2.34501	-1.18599	0.183192			-0.266907	-0.137966	0.0374118	-1.99714	-1.00449	0.269969			-0.319859	0.222698	0.279245	-1.818	1.23016	1.56608			-0.0107008	0.179121	0.316981	-0.0576287	0.980452	1.79981			-0.448792	-0.210472	0.0185838	-2.70448	-1.1594	0.100094
logP SciFi		-0.173156	-0.0886085	-0.0141563	-1.29195	-0.622709	-0.0991043			-0.302939	-0.187998	0.0377535	-2.07756	-1.03584	0.396072			-0.173156	-0.0886085	-0.0141563	-1.26779	-0.641488	-0.102093			-0.203526	0.30813	0.273976	-1.11945	1.7442	1.53411			0.123194	0.392338	0.253402	0.66851	2.29697	1.41066			-0.19726	-0.144901	-0.0971618	-1.08357	-0.788638	-0.52572
pH at (logDMin+logDMax)/2		0.4372	0.330163	-0.254879	3.57225	2.44844	-1.84509			0.489525	0.346123	-0.40586	3.36297	2.72976	-1.44511			0.48064	0.340132	-0.25386	3.95242	2.60824	-1.89261			0.348789	0.227863	-0.292486	2.00414	1.26023	-1.64711			0.462948	0.463381	-0.547305	2.8126	2.81595	-3.52158			0.616805	0.282642	-0.248477	4.21996	1.58677	-1.38141
logD at pH3 ChemAxon		-0.557052	-0.505706	0.29857	-4.92906	-4.1033	2.18987			-0.63192	-0.518314	0.195229	-5.00605	-4.27797	2.25951			-0.557052	-0.505706	0.29857	-4.83692	-4.22705	2.25591			-0.656456	-0.144053	0.524771	-4.68622	-0.783926	3.31983			-0.398091	-0.154915	0.614534	-2.33694	-0.84444	4.19496			-0.608851	-0.40983	0.245197	-4.13315	-2.41953	1.36201
logD at pH6 ChemAxon		-0.238723	-0.0802155	0.0137718	-1.80648	-0.563324	0.0964121			-0.236984	-0.162187	0.124042	-1.86503	-0.821585	0.394819			-0.238723	-0.0802155	0.0137718	-1.77271	-0.580312	0.0993196			-0.113598	0.193373	0.185514	-0.61573	1.06138	1.01667			0.0878641	0.214243	0.206377	0.475	1.18116	1.13583			-0.260276	-0.0227469	-0.034097	-1.45166	-0.122527	-0.183725
logD at pH3 SciFi		-0.505947	-0.424565	0.0663356	-4.31033	-3.28249	0.465374			-0.599564	-0.507898	0.172608	-4.71492	-3.75052	0.721377			-0.505947	-0.424565	0.0663356	-4.22975	-3.38148	0.479409			-0.394027	0.0997842	0.326472	-2.30868	0.54005	1.86002			-0.185546	0.0692328	0.443213	-1.01686	0.373727	2.66257			-0.42034	-0.338267	-0.0570427	-2.49469	-1.93574	-0.307686
logD at pH6 SciFi		-0.27636	-0.0563895	-0.0255531	-2.11312	-0.395356	-0.17893			-0.325797	-0.141228	0.229883	-2.56952	-0.792433	0.954566			-0.27636	-0.0563895	-0.0255531	-2.07362	-0.407279	-0.184326			-0.0348502	0.245402	0.171898	-0.187788	1.36321	0.939688			0.147689	0.291782	0.135209	0.804147	1.64278	0.734871			-0.204382	0.000503921	-0.117677	-1.12436	0.0027137	-0.638147
solvent accessible molecular surface area		0.0456616	0.0507853	-0.161418	0.335893	0.355957	-1.14494			-0.0557038	-0.0581233	-0.0870435	0.0765526	0.274274	-1.24355			0.0509747	0.0469344	-0.193991	0.368063	0.338823	-1.42598			0.085286	0.44413	-0.176654	0.460959	2.66944	-0.966512			-0.0484953	-0.124561	0.12331	-0.261463	-0.676048	0.66915			-0.13083	-0.263502	-0.103605	-0.710651	-1.47099	-0.560947
molecular volume in Å3		0.0452263	0.0201153	-0.190058	0.332685	0.140835	-1.3551			-0.0628977	-0.101021	-0.0551119	-0.0113252	0.04643	-1.16316			0.0483746	0.0146003	-0.214443	0.349243	0.105296	-1.5832			0.0527707	0.39623	-0.190665	0.284575	2.32398	-1.04595			-0.0836071	-0.110637	0.150564	-0.45182	-0.599479	0.820163			-0.165523	-0.332732	-0.159784	-0.903836	-1.90008	-0.871661
Molar Volume cm3/mol		-0.0230012	-0.115868	-0.0907405	-0.165908	-0.816577	-0.637815			-0.104562	-0.146705	-0.0889334	-0.397951	-0.759036	-0.660479			-0.0230084	-0.124256	-0.0908162	-0.16596	-0.903022	-0.657602			0.117521	0.561821	-0.0875525	0.637283	3.65725	-0.473302			0.0324031	0.100722	0.195155	0.174588	0.545175	1.07154			-0.116408	-0.252876	-0.098348	-0.631168	-1.40753	-0.5322
M [g/mol]		-0.154076	-0.179999	-0.0838242	-1.14591	-1.28092	-0.588842			-0.258455	-0.259313	-0.021289	-1.23277	-1.07648	-0.399266			-0.121975	-0.156665	-0.13919	-0.886191	-1.14386	-1.01358			-0.205031	0.0681039	-0.010823	-1.12809	0.367604	-0.0582873			-0.338109	-0.354043	0.314878	-1.93471	-2.03862	1.78655			-0.324173	-0.408867	0.0161917	-1.84538	-2.4127	0.0872065
boiling point °C		0.136822	-0.0528708	-0.430426	0.996001	-0.370614	-3.33802			0.0493654	-0.136117	-0.222598	0.858411	-0.464563	-2.97591			0.193749	-0.0160896	-0.521214	1.42413	-0.116039	-4.40404			0.224455	0.172842	-0.389613	1.24038	0.945005	-2.27815			0.0759288	0.0829881	-0.140428	0.410073	0.448451	-0.763794			0.180927	-0.00889793	-0.584029	0.990669	-0.0479187	-3.87454
vapour pressure Torr		-0.228486	0.0372835	0.562522	-1.72464	0.261166	4.76262			0.00702083	0.174475	0.156214	-0.524818	0.714788	1.85098			0.0311984	0.192494	0.135554	0.225084	1.41455	0.986602			-0.24475	-0.215189	0.471206	-1.35936	-1.18663	2.87693			-0.022417	0.00222757	-0.058027	-0.12075	0.0119958	-0.313013			-0.193849	0.264024	0.517448	-1.06409	1.47412	3.25639
Vaporization Enthalpy kJ/mol		0.0249606	-0.152916	-0.343327	0.181773	-1.08315	-2.55882			0.035829	-0.144317	-0.203899	0.747596	-0.501614	-2.86216			0.0676984	-0.13282	-0.401552	0.489303	-0.96634	-3.16174			0.225833	0.212008	-0.306077	1.2484	1.16825	-1.73137			0.183261	0.20872	-0.191133	1.00389	1.1493	-1.04861			0.204889	0.0609364	-0.566125	1.12727	0.328763	-3.69842
surface tension dune/cm		-0.11269	-0.17856	-0.148451	-0.817827	-1.27033	-1.0508			-0.0951893	-0.211269	-0.0366331	-0.41096	-1.37977	-1.27008			-0.0728223	-0.182106	-0.190941	-0.526527	-1.33552	-1.40271			-0.0220752	-0.0749301	-0.213066	-0.118907	-0.404649	-1.17436			-0.102404	-0.243862	-0.0700012	-0.55438	-1.35412	-0.377895			0.0144182	0.0865442	-0.104763	0.0776523	0.46781	-0.567285
sum significant negative correlations							28								25								32								23								23								30
sum significant positive correlations							20								19								19								30								30								20
sum significant correlations							48								44								51								53								53								50
Pearson's correlation coefficient r		r > 0.4
product-moment		r < -0.4
empirical t value*		for at least 30 analytes > 1.7 or < -1.7 for a significance level p < 0.05
t = r*(n-2/1-r2)1/2		for at least 30 analytes > 1.3 or < -1.3 for a significance level p < 0.1

## Sheet: Pearson_best transformation
	pH 7				pH 3				ratio					legend transformation
descriptor	Pearson's product-moment correlation coefficient r	empirical t value*	Transformation		Pearson's product-moment correlation coefficient r	empirical t value*	Transformation		Pearson's product-moment correlation coefficient r	empirical t value*	Transformation			value	no transformation of the descriptor value
pH3 signal intensity	0.623048	5.744	value											log value	descriptor value is logarithmic, no transformation
pH3/pH7 ratio	-0.543529	-4.66939	Ranks		0.581708	5.15708	log Signal							log	descriptor value was logarithmized
														log/log	descriptor value and signal response value were logarithmized
pH of 4 mM aqu. soln.	0.755649	8.31948	Ranks		0.651611	5.95145	Ranks		-0.352801	-2.61225	Ranks			log signal	signal response value was logarithmized
pKa Scifinder	0.745828	8.07375	Ranks		0.669162	6.23872	Ranks		-0.339291	-2.49891	Ranks			Ranks	rank transformation
pKa ChemAxon	0.75279	8.24664	Ranks		0.61619	5.4204	Ranks		-0.399368	-3.01803	log value
pKb corr. base	-0.764483	-8.55163	Ranks		-0.644287	-5.83661	Ranks		0.357681	2.65364	Ranks
proton affinity kJ/mol	0.523621	4.43204	value		0.62539	5.55268	Ranks		-0.219992	-1.56242	Ranks
gas phase basicity kJ/mol	0.565462	4.9439	value		0.641808	3.92552	Ranks		-0.221757	-1.06669	Ranks
protonation ΔrG° kJ/mol	-0.0698337	-0.50481	value		0.2352	1.67655	value		0.721434	7.21785	value
electronegativity NH2	-0.298499	-2.25533	log/log		-0.0921029	-0.640832	Ranks		0.0950261	0.661353	Ranks
electronegativity 2nd subst	-0.523775	-4.43384	log/log		-0.537055	-4.41093	Ranks		0.0804799	0.559396	value
electronegativity max	-0.602801	-5.44794	log/log		-0.580239	-4.93588	log/log		0.129229	0.902896	value
Hückel analysis pi Energy	-0.355293	-2.74088	log/log		-0.313194	-2.28482	log/log		-0.141052	-0.987108	Ranks
Polarizability	-0.104679	-0.759018	log/log		-0.165627	-1.16357	log/log		-0.209759	-1.48632	log
polar surface area	-0.113905	-0.826763	log/log		-0.195234	-1.37916	value		-0.290052	-2.09981	log
relative polar surface area	-0.0739807	-0.534949	value		-0.218154	-1.54871	Ranks		-0.245889	-1.75753	log
nonpolar surface area	0.131407	0.955882	value		0.220815	1.33942	value		-0.0931203	-0.647972	log/log
relative nonpolar surface area	0.101676	0.737017	log/log		0.217075	1.54068	Ranks		0.184984	1.30411	value
logP ChemAxon	-0.30915	-2.34414	Ranks		-0.269919	-1.94214	log Signal		-0.0674722	-0.468529	log Signal
logP SciFi	-0.302939	-2.29224	Ranks		-0.204739	-1.44917	log Signal		-0.124274	-0.867719	log Signal
pH at (logDMin+logDMax)/2	0.489525	4.04824	Ranks		0.346123	2.556	Ranks		-0.40586	-3.07668	Ranks
logD at pH3 ChemAxon	-0.63192	-5.87954	Ranks		-0.518314	-4.19904	Ranks		0.29857	2.16741	log value
logD at pH6 ChemAxon	-0.238723	-1.77271	log value		-0.162187	-1.13874	Ranks		0.124042	0.866078	Ranks
logD at pH3 SciFi	-0.599564	-5.40219	Ranks		-0.507898	-4.08492	Ranks		0.172608	1.21409	Ranks
logD at pH6 SciFi	-0.325797	-2.48494	Ranks		-0.141228	-0.988365	Ranks		0.229883	1.63651	Ranks
solvent accessible molecular surface area	-0.167722	-1.22684	log/log		-0.160717	-1.12815	log/log		-0.193991	-1.37003	log
molecular volume in Å3	-0.135769	-0.988192	log/log		-0.197257	-1.39403	log/log		-0.214443	-1.52109	log
Molar Volume cm3/mol	-0.170065	-1.24448	log/log		-0.264591	-1.90089	log/log		-0.134815	-0.942635	log/log
M [g/mol]	-0.349278	-2.58252	log/log		-0.297786	-2.16117	log/log		-0.13919	-0.973813	log
boiling point °C	0.193749	1.42413	log		-0.136117	-0.951905	Ranks		-0.521214	-4.23127	log
vapour pressure Torr	-0.228486	-1.6924	value		0.192494	1.35905	log		0.562522	4.71377	value
Vaporization Enthalpy kJ/mol	0.0676984	0.489303	log		-0.152916	-1.07204	value		-0.401552	-3.0377	log
surface tension dune/cm	-0.11269	-0.817827	value		-0.211269	-1.49752	Ranks		-0.190941	-1.34768	log
sum significant negative correlations		14				14				13
sum significant positive correlations		8				11				6
sum significant correlations										66
Pearson's correlation coefficient r		r > 0.4
product-moment		r < -0.4

## Sheet: R_calculation
	Pearson's product-moment correlation									Significance of the Difference between Two Paired Correlation Coefficients
			pH = 3				pH = 7			comparison of correlations
	Faktor	r	N	p		r	N	p		Z-score	p
	M [g/mol]	-0.179999	51	0.206253		-0.154076	56	0.256887		0.133845	0.893525
	pH of 4 mM aqu. soln.	0.595996	51	3.94265e-06		0.729004	56	1.88315e-10		1.20292	0.229006
	pKa Scifinder	0.557095	51	2.17657e-05		0.669041	56	1.73657e-08		0.905358	0.365276
	pKa ChemAxon	0.52474	51	7.72053e-05		0.631991	56	1.75224e-07		0.812365	0.416582
	pKb corr. base	-0.54712	51	3.26105e-05		-0.64807	56	6.6777e-08		0.791473	0.428668
	proton affinity kJ/mol	0.58886	31	0.000492239		0.523621	35	0.00124647		0.365586	0.714674
	gas phase basicity kJ/mol	0.616848	33	0.000131774		0.565462	37	0.000265391		0.315678	0.752247
	polar surface area	-0.195234	51	0.169772		-0.103702	56	0.446903		0.470241	0.638183
	solvent accessible molecular surface area	0.0507853	51	0.723401		0.0456616	56	0.738253		0.025775	0.979437
	relative polar surface area	-0.183136	51	0.198325		-0.0739807	56	0.587903		0.557632	0.577095
	nonpolar surface area	0.220815	51	0.119439		0.131407	56	0.334355		0.463439	0.64305
	relative nonpolar surface area	0.183136	51	0.198325		0.0739807	56	0.587903		0.557632	0.577095
	logP SciFi	-0.0886085	51	0.536363		-0.173156	56	0.201878		0.432	0.665742
	logP ChemAxon	-0.137966	51	0.334308		-0.266907	56	0.0467526		0.675925	0.499088
	pH at (logDMin+logDMax)/2	0.330163	51	0.0179737		0.4372	56	0.000753845		0.631124	0.52796
	logD at pH3 ChemAxon	-0.505706	51	0.000153442		-0.557052	56	8.23598e-06		0.359368	0.71932
	logD at pH6 ChemAxon	-0.0802155	51	0.575783		-0.238723	56	0.0764172		0.818218	0.413233
	logD at pH3 SciFi	-0.424565	51	0.00190164		-0.505947	56	6.95232e-05		0.522052	0.601634
	logD at pH6 SciFi	-0.0563895	51	0.694296		-0.27636	56	0.0392281		1.1407	0.253993
	boiling point °C	-0.0528708	49	0.718253		0.136822	54	0.323862		0.937374	0.348566
	vapour pressure Torr	0.0372835	51	0.795059		-0.228486	56	0.0903119		1.35453	0.175568
	Vaporization Enthalpy kJ/mol	-0.152916	50	0.289062		0.0249606	55	0.856454		0.889828	0.373558
	lg Vaporization Enthalpy kJ/mol	-0.13282	50	0.35783		0.0676984	55	0.623358		1.00073	0.316957
	surface tension dune/cm	-0.17856	49	0.219618		-0.11269	54	0.417188		0.331092	0.740575
	Hückel analysis pi Energy	-0.267662	51	0.0575765		-0.216797	56	0.108512		0.271272	0.786182
	Polarizability	0.047531	51	0.740485		0.0706445	56	0.604892		0.116413	0.907325
	electronegativity NH2	-0.0808195	51	0.572903		-0.180487	56	0.183142		0.509356	0.610502
	electronegativity 2nd subst	-0.487901	51	0.000281519		-0.388614	56	0.00307817		0.617991	0.536582
	electronegativity max	-0.550884	51	2.80392e-05		-0.462408	56	0.000333259		0.598633	0.549417
	Molar Volume cm3/mol	-0.115868	49	0.427886		-0.0230012	54	0.868873		0.459259	0.646048
	molecular volume in Å3	0.0201153	51	0.888577		0.0452263	56	0.74066		0.126168	0.899599
	logMV	0.0146003	51	0.919005		0.0483746	56	0.723305		0.16969	0.865254
