# Supplementary material for: Electrospray Ionization Efficiency Is Dependent on Different Molecular Descriptors with Respect to Solvent pH and Instrumental Configuration
Source: PLoS One. 2016 Dec 1;11(12):e0167502. doi: 10.1371/journal.pone.0167502 (PMC5132301; doi:10.1371/journal.pone.0167502)
Supplement: S2 Table — (XLSX) [file pone.0167502.s006.xlsx]

## Sheet: anilines_maxnorm
Analyte	CAS	M [g/mol]	experiment	Peak area	SD
2-aminoaniline	95-54-5	108	API_50_pH7	0.2688	0.0764086
2-aminoaniline	95-54-5	108	Esqu_50_pH7	0.369062	0.02882
2-aminobenzoic acid	118-92-3	137	API_50_pH7	0.415173	0.115185
2-aminobenzoic acid (Summe -H2O)	118-92-3	137	Esqu_50_pH7	0.0942703	0.030073
2-aminopyridine	504-29-0	94	API_50_pH7	0.605714	0.215283
2-aminopyridine	504-29-0	94	Esqu_50_pH7	0.447716	0.0394277
2-Cyanoaniline (2-aminobenzonitrile)	1885-29-6	118	API_50_pH7	0.120757	0.0390959
2-Cyanoaniline (2-aminobenzonitrile)	1885-29-6	118	Esqu_50_pH7	0.147299	0.0105674
2-fluoroaniline	348-54-9	111	API_50_pH7	0.0147663	0.0124839
2-fluoroaniline	348-54-9	111	Esqu_50_pH7	0.00143714	0.000213018
2-hydroxyaniline (2-aminophenol)	95-55-6	109	API_50_pH7	0.576863	0.244622
2-hydroxyaniline (2-aminophenol)	95-55-6	109	Esqu_50_pH7	0.46624	0.0426822
2-methoxyaniline	90-04-0	123	API_50_pH7	0.970315	0.105145
2-methoxyaniline	90-04-0	123	Esqu_50_pH7	0.61326	0.0375265
2-methylaniline	95-53-4	107	API_50_pH7	0.27144	0.197021
2-methylaniline	95-53-4	107	Esqu_50_pH7	0.141337	0.0305719
2-nitroaniline	88-74-4	138	API_50_pH7	0.0205559	0.00653061
2-nitroaniline	88-74-4	138	Esqu_50_pH7	0.0109389	0.00095015
3-aminoaniline	108-45-2	108	API_50_pH7	0.355402	0.0974499
3-aminoaniline	108-45-2	108	Esqu_50_pH7	0.521341	0.0253897
3-aminobenzoic acid	99-05-8	137	API_50_pH7	0.499393	0.0288092
3-aminobenzoic acid	99-05-8	137	Esqu_50_pH7	0.192304	0.108921
3-aminopyridine	462-08-8	94	API_50_pH7	0.443498	0.0726742
3-aminopyridine	462-08-8	94	Esqu_50_pH7	0.43298	0.0418331
3-Cyanoaniline (3-aminobenzonitrile)	2237-30-1	118	API_50_pH7	0.419147	0.112689
3-Cyanoaniline (3-aminobenzonitrile)	2237-30-1	118	Esqu_50_pH7	0.307876	0.0311287
3-fluoroaniline	372-19-0	111	API_50_pH7	0.228909	0.241256
3-fluoroaniline	372-19-0	111	Esqu_50_pH7	0.0136851	0.00473993
3-hydroxyaniline (3-aminophenol)	591-27-5	109	API_50_pH7	0.534552	0.235923
3-hydroxyaniline (3-aminophenol)	591-27-5	109	Esqu_50_pH7	0.388419	0.0330199
3-methoxyaniline	536-90-3	123	API_50_pH7	0.649308	0.135063
3-methoxyaniline	536-90-3	123	Esqu_50_pH7	0.858844	0.0468399
3-methylaniline	108-44-1	107	API_50_pH7	0.491482	0.277868
3-methylaniline	108-44-1	107	Esqu_50_pH7	0.310195	0.0457517
3-nitroaniline	99-09-2	138	API_50_pH7	0.297941	0.0660161
3-nitroaniline	99-09-2	138	Esqu_50_pH7	0.152924	0.0276159
4-aminoaniline	106-50-3	108	API_50_pH7	0.257752	0.0493832
4-aminoaniline	106-50-3	108	Esqu_50_pH7	0.601936	0.0491729
4-aminobenzoic acid	150-13-0	137	API_50_pH7	0.35477	0.101701
4-aminobenzoic acid	150-13-0	137	Esqu_50_pH7	0.275721	0.0484327
4-aminopyridine	504-24-5	94	API_50_pH7	0.448611	0.058458
4-aminopyridine	504-24-5	94	Esqu_50_pH7	0.537105	0.0477351
4-chloroaniline (Summe beider Isotope)	106-47-8	127	API_50_pH7	0.267896	0.263409
4-chloroaniline (Summe beider Isotope)	106-47-8	127	Esqu_50_pH7	0.205912	0.0472922
4-Cyanoaniline (4-aminobenzonitrile)	873-74-5	118	API_50_pH7	0.0962656	0.0976427
4-Cyanoaniline (4-aminobenzonitrile)	873-74-5	118	Esqu_50_pH7	0.191139	0.0154467
4-fluoroaniline	371-40-4	111	API_50_pH7	0.507515	0.224287
4-fluoroaniline	371-40-4	111	Esqu_50_pH7	0.179341	0.0360479
4-hydroxyaniline (4-aminophenol)	123-30-8	109	API_50_pH7	0.530568	0.129214
4-hydroxyaniline (4-aminophenol)	123-30-8	109	Esqu_50_pH7	0.539419	0.0646317
4-methoxyaniline	104-94-9	123	API_50_pH7	0.530275	0.115839
4-methoxyaniline	104-94-9	123	Esqu_50_pH7	1	0.0887978
4-methylaniline	106-49-0	107	API_50_pH7	0.803749	0.129709
4-methylaniline	106-49-0	107	Esqu_50_pH7	0.392529	0.0180076
4-nitroaniline	100-01-6	138	API_50_pH7	0.0681296	0.012309
4-nitroaniline	100-01-6	138	Esqu_50_pH7	0.080887	0.0146204
Aniline	62-53-3	93	API_50_pH7	0.471239	0.335474
Aniline	62-53-3	93	Esqu_50_pH7	0.0921039	0.0338698
Pyridine	110-86-1	79	API_50_pH7	0.356529	0.238029
Pyridine	110-86-1	79	Esqu_50_pH7	0.00325879	0.00189872
sulfanilic acid	121-57-3	173	API_50_pH7	0.00739815	0.00328725
sulfanilic acid	121-57-3	173	Esqu_50_pH7	0.00314243	0.00096635
2-aminoaniline	95-54-5	108	API_50_pH3	0.651866	0.0171076
2-aminoaniline	95-54-5	108	Esqu_50_pH3	0.127003	0.0238273
2-aminobenzoic acid	118-92-3	137	API_50_pH3	0.749829	0.0536025
2-aminobenzoic acid (Summe -H2O)	118-92-3	137	Esqu_50_pH3	0.20401	0.0170715
2-aminopyridine	504-29-0	94	API_50_pH3	0.789212	0.0544241
2-aminopyridine	504-29-0	94	Esqu_50_pH3	0.164059	0.00738577
2-Cyanoaniline (2-aminobenzonitrile)	1885-29-6	118	API_50_pH3	0.422921	0.0536188
2-Cyanoaniline (2-aminobenzonitrile)	1885-29-6	118	Esqu_50_pH3	0.0308419	0.00508248
2-fluoroaniline	348-54-9	111	API_50_pH3	0.0759653	0.00330068
2-fluoroaniline	348-54-9	111	Esqu_50_pH3	0.0161175	0.00207798
2-hydroxyaniline (2-aminophenol)	95-55-6	109	API_50_pH3	0.433793	0.106946
2-hydroxyaniline (2-aminophenol)	95-55-6	109	Esqu_50_pH3	0.204832	0.026564
2-methoxyaniline	90-04-0	123	API_50_pH3	0.825419	0.0770069
2-methoxyaniline	90-04-0	123	Esqu_50_pH3	0.573812	0.0476159
2-methylaniline	95-53-4	107	API_50_pH3	0.878104	0.0124077
2-methylaniline	95-53-4	107	Esqu_50_pH3	0.296927	0.0215338
2-nitroaniline	88-74-4	138	API_50_pH3	0.086905	0.00613882
2-nitroaniline	88-74-4	138	Esqu_50_pH3	0.0686894	0.00715214
3-aminoaniline	108-45-2	108	API_50_pH3	0.509887	0.0583312
3-aminoaniline	108-45-2	108	Esqu_50_pH3	0.179158	0.0128266
3-aminobenzoic acid	99-05-8	137	API_50_pH3	0.685582	0.0566553
3-aminobenzoic acid	99-05-8	137	Esqu_50_pH3	0.332213	0.027833
3-aminopyridine	462-08-8	94	API_50_pH3	0.76149	0.0600704
3-aminopyridine	462-08-8	94	Esqu_50_pH3	0.149254	0.00811871
3-Cyanoaniline (3-aminobenzonitrile)	2237-30-1	118	API_50_pH3	0.638011	0.0723715
3-Cyanoaniline (3-aminobenzonitrile)	2237-30-1	118	Esqu_50_pH3	0.194338	0.0556164
3-fluoroaniline	372-19-0	111	API_50_pH3	0.660829	0.0329395
3-fluoroaniline	372-19-0	111	Esqu_50_pH3	0.187661	0.0187939
3-hydroxyaniline (3-aminophenol)	591-27-5	109	API_50_pH3	0.484009	0.0252494
3-hydroxyaniline (3-aminophenol)	591-27-5	109	Esqu_50_pH3	0.14353	0.0119474
3-methoxyaniline	536-90-3	123	API_50_pH3	0.933309	0.107006
3-methoxyaniline	536-90-3	123	Esqu_50_pH3	0.57945	0.0470233
3-methylaniline	108-44-1	107	API_50_pH3	0.883741	0.0233814
3-methylaniline	108-44-1	107	Esqu_50_pH3	0.426583	0.0416155
3-nitroaniline	99-09-2	138	API_50_pH3	0.564013	0.0343999
3-nitroaniline	99-09-2	138	Esqu_50_pH3	0.289842	0.0215357
4-aminoaniline	106-50-3	108	API_50_pH3	0.276718	0.00422358
4-aminoaniline	106-50-3	108	Esqu_50_pH3	0.135724	0.0190764
4-aminobenzoic acid	150-13-0	137	API_50_pH3	0.704062	0.0605827
4-aminobenzoic acid	150-13-0	137	Esqu_50_pH3	0.357276	0.0242715
4-aminopyridine	504-24-5	94	API_50_pH3	0.857157	0.0735147
4-aminopyridine	504-24-5	94	Esqu_50_pH3	0.184366	0.0091979
4-chloroaniline (Summe beider Isotope)	106-47-8	127	API_50_pH3	1	0.0958766
4-chloroaniline (Summe beider Isotope)	106-47-8	127	Esqu_50_pH3	0.106589	0.00645459
4-Cyanoaniline (4-aminobenzonitrile)	873-74-5	118	API_50_pH3	0.376252	0.0457807
4-Cyanoaniline (4-aminobenzonitrile)	873-74-5	118	Esqu_50_pH3	0.0851669	0.0251084
4-fluoroaniline	371-40-4	111	API_50_pH3	0.805727	0.0644178
4-fluoroaniline	371-40-4	111	Esqu_50_pH3	0.304552	0.0302052
4-hydroxyaniline (4-aminophenol)	123-30-8	109	API_50_pH3	0.422246	0.0193483
4-hydroxyaniline (4-aminophenol)	123-30-8	109	Esqu_50_pH3	0.14116	0.0212461
4-methoxyaniline	104-94-9	123	API_50_pH3	0.857376	0.0774139
4-methoxyaniline	104-94-9	123	Esqu_50_pH3	0.51116	0.0370598
4-methylaniline	106-49-0	107	API_50_pH3	0.917559	0.0333859
4-methylaniline	106-49-0	107	Esqu_50_pH3	0.447838	0.0390121
4-nitroaniline	100-01-6	138	API_50_pH3	0.246277	0.0268388
4-nitroaniline	100-01-6	138	Esqu_50_pH3	0.125183	0.0154246
Aniline	62-53-3	93	API_50_pH3	0.698132	0.265559
Aniline	62-53-3	93	Esqu_50_pH3	0.127368	0.0111429
Pyridine	110-86-1	79	API_50_pH3	0.603464	0.0237309
Pyridine	110-86-1	79	Esqu_50_pH3	0.0351993	0.00142218
sulfanilic acid	121-57-3	173	API_50_pH3	0.0238362	0.00216604
sulfanilic acid	121-57-3	173	Esqu_50_pH3	0.0132737	0.00185028
2-aminoaniline	95-54-5	108	API_80_pH7	0.320161	0.0345136
2-aminobenzoic acid	118-92-3	137	API_80_pH7	0.060537	0.0232287
2-aminopyridine	504-29-0	94	API_80_pH7	0.427149	0.0335846
2-Cyanoaniline (2-aminobenzonitrile)	1885-29-6	118	API_80_pH7	0.0747065	0.0241868
2-fluoroaniline	348-54-9	111	API_80_pH7	0.0327539	0.0198646
2-hydroxyaniline (2-aminophenol)	95-55-6	109	API_80_pH7	0.22033	0.0192573
2-methoxyaniline	90-04-0	123	API_80_pH7	0.744621	0.143333
2-methylaniline	95-53-4	107	API_80_pH7	0.278417	0.0935718
2-nitroaniline	88-74-4	138	API_80_pH7	0.0266238	0.00917902
3-aminoaniline	108-45-2	108	API_80_pH7	0.336182	0.0061055
3-aminobenzoic acid	99-05-8	137	API_80_pH7	0.318521	0.0701231
3-aminopyridine	462-08-8	94	API_80_pH7	0.446461	0.0650844
3-Cyanoaniline (3-aminobenzonitrile)	2237-30-1	118	API_80_pH7	0.259306	0.0697152
3-fluoroaniline	372-19-0	111	API_80_pH7	0.0416082	0.0246948
3-hydroxyaniline (3-aminophenol)	591-27-5	109	API_80_pH7	0.2818	0.00810937
3-methoxyaniline	536-90-3	123	API_80_pH7	0.375831	0.0358737
3-methylaniline	108-44-1	107	API_80_pH7	0.229247	0.0670715
3-nitroaniline	99-09-2	138	API_80_pH7	0.0495047	0.0111808
4-aminoaniline	106-50-3	108	API_80_pH7	0.406269	0.0351945
4-aminobenzoic acid	150-13-0	137	API_80_pH7	0.409025	0.0363024
4-aminopyridine	504-24-5	94	API_80_pH7	0.931443	0.0530154
4-chloroaniline (Summe beider Isotope)	106-47-8	127	API_80_pH7	0.12446	0.0536234
4-Cyanoaniline (4-aminobenzonitrile)	873-74-5	118	API_80_pH7	0.0595549	0.0200477
4-fluoroaniline	371-40-4	111	API_80_pH7	0.373525	0.0404809
4-hydroxyaniline (4-aminophenol)	123-30-8	109	API_80_pH7	0.361905	0.0646332
4-methoxyaniline	104-94-9	123	API_80_pH7	0.443343	0.00161894
4-methylaniline	106-49-0	107	API_80_pH7	0.290089	0.0208095
4-nitroaniline	100-01-6	138	API_80_pH7	0.0619993	0.00317694
Aniline	62-53-3	93	API_80_pH7	0.123758	0.0414526
Pyridine	110-86-1	79	API_80_pH7	0.0528277	0.00220753
sulfanilic acid	121-57-3	173	API_80_pH7	0.00101044	0.000270042
2-aminoaniline	95-54-5	108	API_80_pH3	0.247034	0.027065
2-aminobenzoic acid	118-92-3	137	API_80_pH3	0.0099876	0.00123949
2-aminopyridine	504-29-0	94	API_80_pH3	0.0189792	0.00222609
2-Cyanoaniline (2-aminobenzonitrile)	1885-29-6	118	API_80_pH3	0.0394774	0.00500503
2-fluoroaniline	348-54-9	111	API_80_pH3	0.723211	0.0372785
2-hydroxyaniline (2-aminophenol)	95-55-6	109	API_80_pH3	0.771802	0.0169432
2-methoxyaniline	90-04-0	123	API_80_pH3	0.0531251	0.00619024
2-methylaniline	95-53-4	107	API_80_pH3	0.0314607	0.00470654
2-nitroaniline	88-74-4	138	API_80_pH3	0.240513	0.00869775
3-aminoaniline	108-45-2	108	API_80_pH3	0.961056	0.0426619
3-aminobenzoic acid	99-05-8	137	API_80_pH3	0.0188855	0.00261452
3-aminopyridine	462-08-8	94	API_80_pH3	0.883224	0.0127684
3-Cyanoaniline (3-aminobenzonitrile)	2237-30-1	118	API_80_pH3	0.00287892	0.000474422
3-fluoroaniline	372-19-0	111	API_80_pH3	0.0219775	0.00335872
3-hydroxyaniline (3-aminophenol)	591-27-5	109	API_80_pH3	0.7163	0.0272162
3-methoxyaniline	536-90-3	123	API_80_pH3	0.945808	0.00152529
3-methylaniline	108-44-1	107	API_80_pH3	0.818318	0.00788012
3-nitroaniline	99-09-2	138	API_80_pH3	0.0153365	0.00197217
4-aminoaniline	106-50-3	108	API_80_pH3	0.782088	0.0290001
4-aminobenzoic acid	150-13-0	137	API_80_pH3	0.596977	0.0173865
4-aminopyridine	504-24-5	94	API_80_pH3	0.95874	0.00858522
4-chloroaniline (Summe beider Isotope)	106-47-8	127	API_80_pH3	0.685623	0.0692817
4-Cyanoaniline (4-aminobenzonitrile)	873-74-5	118	API_80_pH3	0.238849	0.0134428
4-fluoroaniline	371-40-4	111	API_80_pH3	0.0251849	0.00447973
4-hydroxyaniline (4-aminophenol)	123-30-8	109	API_80_pH3	0.626274	0.0304934
4-methoxyaniline	104-94-9	123	API_80_pH3	0.811655	0.0612807
4-methylaniline	106-49-0	107	API_80_pH3	0.835298	0.00962223
4-nitroaniline	100-01-6	138	API_80_pH3	0.181719	0.0179053
Aniline	62-53-3	93	API_80_pH3	0.0152814	0.00224628
Pyridine	110-86-1	79	API_80_pH3	1	0.0221024
sulfanilic acid	121-57-3	173	API_80_pH3	0.0162702	0.000741986

## Sheet: all analytes
Analyte	CAS	M [g/mol]	experiment	Peak area	SD
Aniline	62-53-3	93	API_80_pH7	1.40074e+06	469175
Pyrimidine	289-95-2	80	API_80_pH7	188248	9732.26
Pyridine	110-86-1	79	API_80_pH7	597923	24985.6
Phenylhydrazine	100-63-0	108	API_80_pH7	3743680	168587
2-hydrazinopyridine	4930-98-7	107	API_80_pH7	6.23253e+06	536575
4-hydrazinopyridine (HCl)	27256-91-3	107	API_80_pH7	1.18371e+07	195500
2-methoxypyridine	1628-89-3	109	API_80_pH7	92267.6	104394
3-methoxypyridine	7295-76-3	109	API_80_pH7	2156188	116758
4-methoxypyridine	620-08-6	109	API_80_pH7	2.64259e+06	228965
2-aminopyridine	504-29-0	94	API_80_pH7	4.83463e+06	380123
3-aminopyridine	462-08-8	94	API_80_pH7	5.05321e+06	736648
4-aminopyridine	504-24-5	94	API_80_pH7	1.05424e+07	600047
3,4-diaminopyridine	54-96-6	109	API_80_pH7	1.0736e+07	461508
2,3-diaminopyridine	452-58-4	109	API_80_pH7	7531900	138620
2-methoxyaniline	90-04-0	123	API_80_pH7	8.42789e+06	1.62229e+06
3-methoxyaniline	536-90-3	123	API_80_pH7	4.25379e+06	406031
4-methoxyaniline	104-94-9	123	API_80_pH7	5017910	18323.8
2-aminoaniline	95-54-5	108	API_80_pH7	3.6237e+06	390637
3-aminoaniline	108-45-2	108	API_80_pH7	3805030	69104.3
4-aminoaniline	106-50-3	108	API_80_pH7	4.5983e+06	398344
2-methylaniline	95-53-4	107	API_80_pH7	3.15123e+06	1.05908e+06
3-methylaniline	108-44-1	107	API_80_pH7	2.5947e+06	759139
4-methylaniline	106-49-0	107	API_80_pH7	3.28333e+06	235529
Cyanoaniline (2-aminobenzonitrile)	1885-29-6	118	API_80_pH7	845555	273754
Cyanoaniline (3-aminobenzonitrile)	2237-30-1	118	API_80_pH7	2.93492e+06	789062
Cyanoaniline (4-aminobenzonitrile)	873-74-5	118	API_80_pH7	674064	226907
2-hydroxyaniline (2-aminophenol)	95-55-6	109	API_80_pH7	2.49378e+06	217961
3-hydroxyaniline (3-aminophenol)	591-27-5	109	API_80_pH7	3.18951e+06	91784.7
4-hydroxyaniline (4-aminophenol)	123-30-8	109	API_80_pH7	4.09617e+06	731542
2-fluoroaniline	348-54-9	111	API_80_pH7	370721	224835
3-fluoroaniline	372-19-0	111	API_80_pH7	470937	279504
4-fluoroaniline	371-40-4	111	API_80_pH7	4.22769e+06	458177
4-chloroaniline	106-47-8	128.6	API_80_pH7	1.40868e+06	606929
2-nitroaniline	88-74-4	138	API_80_pH7	301338	103891
3-nitroaniline	99-09-2	138	API_80_pH7	560311	126548
4-nitroaniline	100-01-6	138	API_80_pH7	701730	35957.8
4-aminobenzoic acid	150-13-0	137	API_80_pH7	4.62949e+06	410884
2-aminobenzoic acid	118-92-3	137	API_80_pH7	685179	262910
3-aminobenzoic acid	99-05-8	137	API_80_pH7	3.60514e+06	793678
sulfanilic acid	121-57-3	173	API_80_pH7	11436.6	3056.43
3,4-diaminotoluene (4-methyl-o-phenylenediamine)	496-72-0	122	API_80_pH7	3.6186e+06	801910
3,4-dimethylaniline	95-64-7	121	API_80_pH7	4.1629e+06	35750.1
4-methoxy-2-amino-aniline (2 HCl)	102-51-2	138	API_80_pH7	14035500	233761
4-nitro-2-amino-aniline (4-nitro-1,2-phenylenediamine)	99-56-9	153	API_80_pH7	780139	1365.04
4-nitrophenylhydrazine	100-16-3	153	API_80_pH7	1.35421e+06	222560
4-methoxyphenylhydrazine (HCl)	3471-32-7	138	API_80_pH7	1.00338e+07	107969
3-methoxyphenylhydrazine (HCl)	15384-39-1	138	API_80_pH7	6.95572e+06	770564
2,4-dinitrophenylhydrazine	119-26-6	198	API_80_pH7	22581.2	4641.18
2-aminopyrimidine	109-12-6	95	API_80_pH7	2.05892e+06	388292
5-aminopyrimidine	591-55-9	95	API_80_pH7	1.27873e+06	120323
4-aminopyrimidine	591-54-8	95	API_80_pH7	4.32775e+06	534636
4,5-diaminopyrimidine	13754-19-3	110	API_80_pH7	3979700	394524
5,6-diamino-2,4-dihydroxypyrimidine (HCl)	3240-72-0	142	API_80_pH7	1717700	192367
6-hydroxy-2,4,5-triaminopyrimidine (H2SO4)	1004-75-7	141	API_80_pH7	2.21412e+06	287069
4,5-diamino-6-hydroxypyrimidine (1/2 H2SO4)	1672-50-0	126	API_80_pH7	1.52989e+06	112056
4-hydroxybenzoic acid	99-96-7	138	API_80_pH7	82626	27157.9
Aniline	62-53-3	93	API_80_pH3	172960	25424.2
Pyrimidine	289-95-2	80	API_80_pH3	2.24959e+06	159845
Pyridine	110-86-1	79	API_80_pH3	1.13184e+07	250163
Phenylhydrazine	100-63-0	108	API_80_pH3	7.14003e+06	76378.8
2-hydrazinopyridine	4930-98-7	107	API_80_pH3	1.18014e+07	88828.5
4-hydrazinopyridine (HCl)	27256-91-3	107	API_80_pH3	9.96346e+06	566365
2-aminopyridine	504-29-0	94	API_80_pH3	214813	25195.7
3-aminopyridine	462-08-8	94	API_80_pH3	9.99665e+06	144517
4-aminopyridine	504-24-5	94	API_80_pH3	1.08514e+07	97170.6
3,4-diaminopyridine	54-96-6	109	API_80_pH3	8.67043e+06	35581
2,3-diaminopyridine	452-58-4	109	API_80_pH3	12837200	203068
2-methoxyaniline	90-04-0	123	API_80_pH3	601289	70063.3
3-methoxyaniline	536-90-3	123	API_80_pH3	1.0705e+07	17263.7
4-methoxyaniline	104-94-9	123	API_80_pH3	9.1866e+06	693596
2-aminoaniline	95-54-5	108	API_80_pH3	2.79602e+06	306331
3-aminoaniline	108-45-2	108	API_80_pH3	1.08776e+07	482862
4-aminoaniline	106-50-3	108	API_80_pH3	8.85195e+06	328233
2-methylaniline	95-53-4	107	API_80_pH3	356083	53270.3
3-methylaniline	108-44-1	107	API_80_pH3	9.26201e+06	89190
4-methylaniline	106-49-0	107	API_80_pH3	9.4542e+06	108908
Cyanoaniline (2-aminobenzonitrile)	1885-29-6	118	API_80_pH3	446819	56648.7
Cyanoaniline (3-aminobenzonitrile)	2237-30-1	118	API_80_pH3	32584.7	5369.68
Cyanoaniline (4-aminobenzonitrile)	873-74-5	118	API_80_pH3	2.70338e+06	152150
2-hydroxyaniline (2-aminophenol)	95-55-6	109	API_80_pH3	8.73553e+06	191770
3-hydroxyaniline (3-aminophenol)	591-27-5	109	API_80_pH3	8.10734e+06	308042
4-hydroxyaniline (4-aminophenol)	123-30-8	109	API_80_pH3	7.08839e+06	345135
2-fluoroaniline	348-54-9	111	API_80_pH3	8.18555e+06	421932
3-fluoroaniline	372-19-0	111	API_80_pH3	248749	38015.2
4-fluoroaniline	371-40-4	111	API_80_pH3	285052	50703.2
4-chloroaniline	106-47-8	128.6	API_80_pH3	7.76012e+06	784155
2-nitroaniline	88-74-4	138	API_80_pH3	2.72221e+06	98444.2
3-nitroaniline	99-09-2	138	API_80_pH3	173584	22321.7
4-nitroaniline	100-01-6	138	API_80_pH3	2.05676e+06	202659
4-aminobenzoic acid	150-13-0	137	API_80_pH3	6.7568e+06	196787
2-aminobenzoic acid	118-92-3	137	API_80_pH3	113043	14029
3-aminobenzoic acid	99-05-8	137	API_80_pH3	213753	29592.1
sulfanilic acid	121-57-3	173	API_80_pH3	184152	8398.07
3,4-diaminotoluene (4-methyl-o-phenylenediamine)	496-72-0	122	API_80_pH3	1.06845e+07	217663
3,4-dimethylaniline	95-64-7	121	API_80_pH3	9.51955e+06	53862.9
4-methoxy-2-amino-aniline (2 HCl)	102-51-2	138	API_80_pH3	1.77749e+07	298301
4-nitro-2-amino-aniline (4-nitro-1,2-phenylenediamine)	99-56-9	153	API_80_pH3	4.32611e+06	187621
4-nitrophenylhydrazine	100-16-3	153	API_80_pH3	1.28582e+06	79443.6
4-methoxyphenylhydrazine (HCl)	3471-32-7	138	API_80_pH3	2.12547e+07	1.91293e+08
3-methoxyphenylhydrazine (HCl)	15384-39-1	138	API_80_pH3	1.60838e+07	2.09089e+08
2,4-dinitrophenylhydrazine	119-26-6	198	API_80_pH3	23610.8	733.003
2-aminopyrimidine	109-12-6	95	API_80_pH3	6.5905e+06	193397
5-aminopyrimidine	591-55-9	95	API_80_pH3	4.2424e+06	166358
4-aminopyrimidine	591-54-8	95	API_80_pH3	9.29475e+06	107196
5,6-diamino-2,4-dihydroxypyrimidine (HCl)	3240-72-0	142	API_80_pH3	2177812	267282
6-hydroxy-2,4,5-triaminopyrimidine (H2SO4)	1004-75-7	141	API_80_pH3	8.6101e+06	458338
4,5-diamino-6-hydroxypyrimidine (1/2 H2SO4)	1672-50-0	126	API_80_pH3	3.50991e+06	422408
